# Supplementary material for: Impact of Enterococcus faecium Kimate-X on Reducing Stress in Dogs Through Gut Microbiota Modulation
Source: Vet Sci. 2025 Apr 27;12(5):412. doi: 10.3390/vetsci12050412 (PMC12115767; doi:10.3390/vetsci12050412)
Supplement: Supplementary file 1 [file vetsci-12-00412-s001.zip]

Archive with 1 entries (1 files):
- vetsci-3520529-supplementary.xlsx
