# Supplementary material for: Impact of Enterococcus faecium Kimate-X on Reducing Stress in Dogs Through Gut Microbiota Modulation
Source: Vet Sci. 2025 Apr 27;12(5):412. doi: 10.3390/vetsci12050412 (PMC12115767; doi:10.3390/vetsci12050412)
Supplement: Supplementary file 1 [file vetsci-12-00412-s001.zip › vetsci-3520529-supplementary.xlsx]

## Sheet: Sheet1
Kindom	Phylum	Class	Order	Family	Genus	Species	Average	Con1	Con2	Con3	Con4	Con5	Con6	Con7	Con8	Kmiate-X1	Kmiate-X2	Kmiate-X3	Kmiate-X4	Kmiate-X5	Kmiate-X6	Kmiate-X7	Kmiate-X8
k__Bacteria	p__Firmicutes	c__Bacilli	o__Lactobacillales	f__Lactobacillaceae	g__Ligilactobacillus	s__Ligilactobacillus_animalis	13.6017	27.2038	51.5053	4.88799	16.3694	7.87125	11.9767	6.69761	0	9.3681	15.1368	21.8493	9.91984	14.6833	5.92663	9.62766	4.60344
k__Bacteria	p__Firmicutes	c__Bacilli	o__Lactobacillales	f__Streptococcaceae	g__Streptococcus	s__Streptococcus_lutetiensis	8.31303	0	2.4809	0.12337	29.9977	0	5.06538	0.05507	0	20.2672	18.6423	8.27859	2.20599	1.79968	17.1805	20.3427	6.56918
k__Bacteria	p__Firmicutes	c__Bacilli	o__Lactobacillales	f__Streptococcaceae	g__Streptococcus	s__Streptococcus_alactolyticus	4.5598	0.16597	1.81618	0.75426	11.7023	0.01884	19.6609	1.71257	0	0.46267	2.62306	6.27371	9.16832	3.89838	3.32785	10.0344	1.33738
k__Bacteria	p__Bacteroidetes	c__Bacteroidia	o__Bacteroidales	f__Prevotellaceae	g__Prevotella	s__Prevotella_copri_clade_A	4.13435	3.4649	0	7.8431	5.62297	9.1128	1.51784	0	1.06811	10.7706	9.4006	4.77157	7.46891	0.15131	4.40554	0	0.55131
k__Bacteria	p__Firmicutes	c__CFGB76106	o__OFGB76106	f__FGB76106	g__GGB33657	s__GGB33657_SGB66068	4.0338	6.22861	0	37.1667	0	2.89477	1.64384	0.02242	0.41644	1.26027	0.732	0.55792	3.85227	0.15219	4.64381	0	4.96948
k__Bacteria	p__Firmicutes	c__Clostridia	o__Eubacteriales	f__Peptostreptococcaceae	g__Peptacetobacter	s__Peptacetobacter_hiranonis	3.61943	2.40757	1.41669	13.6676	1.8068	4.66274	6.11669	1.21804	0.30495	1.3833	0.33331	2.07333	2.19181	6.79668	2.23997	5.90896	5.38248
k__Bacteria	p__Firmicutes	c__Bacilli	o__Lactobacillales	f__Lactobacillaceae	g__Lactobacillus	s__Lactobacillus_johnsonii	3.38708	4.58826	9.32201	0.18521	9.96585	4.87458	0.70548	0.27921	4.43251	2.59043	0.20119	0.40837	1.77923	11.7535	1.82432	1.25689	0.02619
k__Bacteria	p__Actinobacteria	c__Coriobacteriia	o__Coriobacteriales	f__Coriobacteriaceae	g__Collinsella	s__Collinsella_intestinalis	2.83396	2.80054	0.77776	3.34361	0.34193	3.6531	3.72234	0.05233	0.19678	2.7852	3.26727	5.20173	2.68517	3.14272	2.53452	0.22299	10.6153
k__Bacteria	p__Firmicutes	c__Erysipelotrichia	o__Erysipelotrichales	f__Erysipelotrichaceae	g__Holdemanella	s__Holdemanella_porci	2.56055	4.12326	1.00519	0.18502	1.18672	3.93075	8.88238	0.15181	0.01241	2.60167	0.46211	4.6512	3.01184	0.50151	1.19876	0.01019	9.054
k__Bacteria	p__Firmicutes	c__CFGB76374	o__OFGB76374	f__FGB76374	g__GGB4451	s__GGB4451_SGB6132	2.07997	5.3148	0	0.15269	0	4.30098	1.40876	0.03482	0.65637	3.24225	0.17949	3.42896	7.24471	1.2372	0.77941	0	5.29906
k__Bacteria	p__Firmicutes	c__CFGB76106	o__OFGB76106	f__FGB76106	g__GGB3600	s__GGB3600_SGB4859	1.83727	2.82081	0	0.32475	0	2.4822	0.89132	0.66575	0.1682	4.06307	3.14273	3.45562	3.21956	1.54953	2.01413	0.50387	4.09477
k__Bacteria	p__Fusobacteria	c__CFGB76375	o__OFGB76375	f__FGB76375	g__GGB4386	s__GGB4386_SGB6036	1.825	0.3074	0.01548	10.65	0	1.0857	0.82558	0.08636	1.72313	1.10324	1.05871	1.32005	2.48237	2.60935	3.04132	1.43413	1.45719
k__Bacteria	p__Firmicutes	c__Bacilli	o__Lactobacillales	f__Lactobacillaceae	g__Limosilactobacillus	s__Limosilactobacillus_reuteri	1.80626	1.79951	3.12823	0.28547	1.2957	0.05033	1.92386	0.16673	0.43269	3.02332	0.35395	0.51889	0.91297	6.31753	6.24549	2.40002	0.04545
k__Bacteria	p__Firmicutes	c__Clostridia	o__Eubacteriales	f__Oscillospiraceae	g__GGB9739	s__GGB9739_SGB15313	1.77581	2.43671	0	0.10491	0.34337	3.50808	1.17707	0.01946	0.4418	3.68598	2.60925	3.0493	4.38706	0.45445	4.1866	1.58624	0.42275
k__Bacteria	p__Firmicutes	c__Bacilli	o__Lactobacillales	f__Enterococcaceae	g__Enterococcus	s__Enterococcus_cecorum	1.68396	0.21914	1.71719	0	0.08237	0	0	7.38502	0	0.23596	1.28938	0.16534	0.39255	6.48906	1.969	6.96569	0.03265
k__Bacteria	p__Firmicutes	c__Clostridia	o__Eubacteriales	f__Peptostreptococcaceae	g__Peptostreptococcus	s__Peptostreptococcus_russellii	1.54932	0	3.67905	0	1.05884	0	0	14.3318	1.10845	0	0	0	0	4.59851	0	0.01244	0
k__Bacteria	p__Actinobacteria	c__Actinomycetia	o__Bifidobacteriales	f__Bifidobacteriaceae	g__Bifidobacterium	s__Bifidobacterium_pseudolongum	1.49979	2.57467	0.62738	0	0.07019	0.52798	0	16.3159	2.22983	0	0	0	0	1.57749	0	0.07312	0
k__Bacteria	p__Firmicutes	c__Erysipelotrichia	o__Erysipelotrichales	f__Erysipelotrichaceae	g__Allobaculum	s__Allobaculum_stercoricanis	1.41326	3.06626	0	3.53921	0.0011	0.97636	1.8926	0	0	2.1396	0.51752	0.59954	0.96558	0.51757	1.44926	0	6.94755
k__Bacteria	p__Firmicutes	c__Clostridia	o__Eubacteriales	f__Lachnospiraceae	g__GGB34476	s__GGB34476_SGB65958	1.36901	1.80688	0	0.08037	0	1.48123	0.50408	0.20546	0.76032	0.44377	3.53894	4.81702	1.18408	1.60817	1.51792	0.73938	3.2166
k__Bacteria	p__Firmicutes	c__Clostridia	o__Eubacteriales	f__Lachnospiraceae	g__GGB3602	s__GGB3602_SGB66069	1.36169	3.71375	0.00167	0	0.03894	1.48053	3.48368	0.20304	0.8771	1.3513	0.92243	0.21526	0.33845	3.55586	3.11484	0.00205	2.48816
k__Bacteria	p__Firmicutes	c__Clostridia	o__Eubacteriales	f__Lachnospiraceae	g__Blautia	s__Blautia_wexlerae	1.36022	2.80197	0.16547	1.26036	0.08263	5.99329	5.57579	0	0	0.45458	0.04264	3.38555	0.54911	0.20275	0.9166	0	0.33273
k__Bacteria	p__Firmicutes	c__Clostridia	o__Eubacteriales	f__Peptostreptococcaceae	g__GGB47956	s__GGB47956_SGB65946	1.18305	0.03514	0	0	0	0	0	17.3164	1.37662	0	0	0	0	0.20061	0	0	0
k__Bacteria	p__Firmicutes	c__Clostridia	o__Eubacteriales	f__Lachnospiraceae	g__Mediterraneibacter	s__Ruminococcus_gnavus	1.1809	1.70729	0.27797	2.27182	0.00438	1.07832	0.1143	0.14914	0.0219	1.02454	0.62018	1.68826	0.86907	1.62948	0.59936	5.33913	1.49926
k__Bacteria	p__Firmicutes	c__Clostridia	o__Eubacteriales	f__Lachnospiraceae	g__Blautia	s__Blautia_caecimuris	1.08689	2.47111	0	0	0	3.37893	1.42746	0	0.04855	1.45901	1.87947	0.94028	1.24155	1.74295	1.30816	0.03225	1.46048
k__Bacteria	p__Verrucomicrobia	c__Verrucomicrobiae	o__Verrucomicrobiales	f__Akkermansiaceae	g__Akkermansia	s__Akkermansia_SGB48227	1.06578	0	0	0	0	0	0	0.32938	16.7232	0	0	0	0	0	0	0	0
k__Bacteria	p__Firmicutes	c__Clostridia	o__Eubacteriales	f__Peptostreptococcaceae	g__Romboutsia	s__Romboutsia_timonensis	1.03986	1.16366	0	0.25046	0.01005	12.3051	0.50355	0.75847	0.19067	0	0.31799	0.12889	0.14718	0.06715	0.21071	0.14272	0.4412
k__Bacteria	p__Bacteroidetes	c__Bacteroidia	o__Bacteroidales	f__Muribaculaceae	g__Muribaculum	s__Muribaculum_gordoncarteri	1.01402	0	0	0	0	0	0	0.0162	16.2082	0	0	0	0	0	0	0	0
k__Bacteria	p__Firmicutes	c__CFGB75783	o__OFGB75783	f__FGB75783	g__GGB79908	s__GGB79908_SGB47660	0.986718	1.97421	0.04359	0	0.02616	1.48791	0.62559	0.9935	0.75628	3.09361	0.80202	0.37786	0.82602	0.46869	0.77384	2.26501	1.2732
k__Bacteria	p__Proteobacteria	c__Gammaproteobacteria	o__Enterobacterales	f__Enterobacteriaceae	g__GGB1354	s__GGB1354_SGB1818	0.953162	0.04137	0	0	0	0.46316	0	0.04324	0.63238	1.38421	7.92477	0.11536	2.88637	0.03331	0.34541	1.18926	0.19175
k__Bacteria	p__Firmicutes	c__Bacilli	o__Lactobacillales	f__Lactobacillaceae	g__Lactobacillus	s__Lactobacillus_acidophilus	0.94892	0	4.30244	0	4.32086	0.94558	0.03717	0.04885	2.76231	0.08599	0	0	0.06843	2.61018	0.00091	0	0
k__Bacteria	p__Proteobacteria	c__Gammaproteobacteria	o__Enterobacterales	f__Enterobacteriaceae	g__Escherichia	s__Escherichia_coli	0.944508	0.79967	0.55315	0	0.35889	0.04606	2.9904	0.65547	0	1.06337	0.28511	0.24853	0.75196	1.45215	0.69805	4.94037	0.26895
k__Bacteria	p__Firmicutes	c__Bacilli	o__Lactobacillales	f__Lactobacillaceae	g__Ligilactobacillus	s__Ligilactobacillus_salivarius	0.851861	0.17992	0.2013	0	2.98904	0.00866	0.05584	0.00964	0	0.7245	1.1693	0.05716	0.45317	0.07181	5.22375	2.47639	0.0093
k__Bacteria	p__Bacteroidetes	c__Bacteroidia	o__Bacteroidales	f__Bacteroidaceae	g__Phocaeicola	s__Phocaeicola_coprocola	0.82927	0.08892	0	0.12099	0	0.00923	0.01413	0	0.55194	2.18359	4.0193	1.75377	3.54024	0.02497	0.43555	0.25535	0.27034
k__Bacteria	p__Firmicutes	c__Clostridia	o__Eubacteriales	f__Lachnospiraceae	g__Blautia	s__Blautia_producta	0.816139	0.35559	0.20615	2.85547	0.21174	2.09637	0.96437	0	0	0.71639	0.00309	0.77504	0.40147	0.21326	0.72146	0.02179	3.51603
k__Bacteria	p__Firmicutes	c__Clostridia	o__Eubacteriales	f__Lachnospiraceae	g__Blautia	s__Blautia_hansenii	0.71633	0.07834	0.09595	1.03272	0	0.09407	1.58622	0.31694	0.20201	0.39252	0.17515	1.88676	1.38622	0.9699	2.25235	0.22979	0.76234
k__Bacteria	p__Proteobacteria	c__Gammaproteobacteria	o__Moraxellales	f__Moraxellaceae	g__GGB72452	s__GGB72452_SGB4052	0.685528	0.17907	0	0	0	0.44435	2.22348	0	0.06929	0.35545	0.38323	1.35754	0.723	2.20167	1.14658	0	1.88479
k__Bacteria	p__Firmicutes	c__Bacilli	o__Bacillales	f__Planococcaceae	g__Kurthia	s__Kurthia_huakuii	0.684834	0	5.79505	0	0	0.04446	0	0.01975	0.12235	0	0	0.04393	0.05552	0.00096	0	0.21404	4.66128
k__Bacteria	p__Firmicutes	c__CFGB24731	o__OFGB24731	f__FGB24731	g__GGB51725	s__GGB51725_SGB72140	0.661427	0	0	0	0	0	0	5.38808	5.19475	0	0	0	0	0	0	0	0
k__Bacteria	p__Fusobacteria	c__Fusobacteriia	o__Fusobacteriales	f__Fusobacteriaceae	g__Fusobacterium	s__Fusobacterium_sp	0.643102	0	3.56182	0	0	0	0	2.54685	0	0	0	0	0	4.17758	0	0.00338	0
k__Bacteria	p__Firmicutes	c__Clostridia	o__Eubacteriales	f__Eubacteriaceae	g__GGB51102	s__GGB51102_SGB71318	0.630013	0.11808	0	0	0	0.21494	0.58023	0	0.2872	0.33638	1.1532	1.42245	0.1608	0.74642	1.45723	0	3.60328
k__Bacteria	p__Firmicutes	c__Clostridia	o__Eubacteriales	f__Oscillospiraceae	g__Ruminococcus	s__Ruminococcus_SGB66221	0.61617	0	0	0	0	0	0	0.08622	9.7725	0	0	0	0	0	0	0	0
k__Bacteria	p__Bacteroidetes	c__Bacteroidia	o__Bacteroidales	f__Bacteroidaceae	g__Phocaeicola	s__Phocaeicola_plebeius	0.554999	0.00223	0	0.00963	0	0.07787	0	0	0.36364	1.04813	3.31672	0.94189	2.62813	0	0.24729	0	0.24445
k__Bacteria	p__Firmicutes	c__Erysipelotrichia	o__Erysipelotrichales	f__Turicibacteraceae	g__Turicibacter	s__Turicibacter_bilis	0.554365	0.36127	0	0.17333	0.0431	3.14408	0	4.58338	0.22416	0	0.09075	0	0	0.01197	0	0.08778	0.15002
k__Bacteria	p__Firmicutes	c__Erysipelotrichia	o__Erysipelotrichales	f__Erysipelotrichaceae	g__Catenibacterium	s__Candidatus_Catenibacterium_tridentinum	0.496958	0.33258	0	1.76365	1.0242	0	2.52374	0	0	0	0.00082	0.72694	0.90442	0.3112	0.17158	0	0.1922
k__Bacteria	p__Firmicutes	c__Bacilli	o__Lactobacillales	f__Lactobacillaceae	g__Ligilactobacillus	s__Ligilactobacillus_agilis	0.437123	0.24446	0	0	2.65365	0.00993	0.04078	0.03423	0	0.53074	0.25962	0	0.00789	0	2.08572	1.12695	0
k__Bacteria	p__Firmicutes	c__Erysipelotrichia	o__Erysipelotrichales	f__Erysipelotrichaceae	g__Faecalibaculum	s__Faecalibaculum_rodentium	0.426236	0	0	0	0	0	0	0.28384	6.53594	0	0	0	0	0	0	0	0
k__Bacteria	p__Firmicutes	c__Erysipelotrichia	o__Erysipelotrichales	f__Turicibacteraceae	g__Turicibacter	s__Turicibacter_sp_TS3	0.386539	0.45158	0	0.17889	0	2.87655	0	2.1348	0.02206	0	0.01162	0.01772	0	0.07388	0	0.26747	0.15005
k__Bacteria	p__Firmicutes	c__Erysipelotrichia	o__Erysipelotrichales	f__Erysipelotrichaceae	g__Dubosiella	s__Dubosiella_newyorkensis	0.385985	0	0	0	0	0	0	0.94658	5.22918	0	0	0	0	0	0	0	0
k__Bacteria	p__Firmicutes	c__Clostridia	o__Eubacteriales	f__Clostridiaceae	g__GGB57353	s__GGB57353_SGB58537	0.357034	0.33777	0	0.98283	0	0.79935	0.34702	0.00801	0.3398	0.44272	0.42574	0.29518	0.27606	0.07069	0.76188	0	0.6255
k__Bacteria	p__Firmicutes	c__Clostridia	o__Eubacteriales	f__Lachnospiraceae	g__Faecalimonas	s__Faecalimonas_umbilicata	0.349656	0.1367	0.10784	0.43573	0	0.14946	0.08131	0.08842	0.02592	0.37433	0.2085	0.36399	0.13266	1.27529	0.16769	1.76058	0.28608
k__Bacteria	p__Firmicutes	c__CFGB2102	o__OFGB2102	f__FGB2102	g__GGB5973	s__GGB5973_SGB4591	0.341657	0.27656	0	0	0	0.56978	0.19962	0.02759	0.58978	1.22305	0.68069	0.15015	0.53817	0.28032	0.59056	0.12675	0.21349
k__Bacteria	p__Actinobacteria	c__Coriobacteriia	o__Coriobacteriales	f__Coriobacteriaceae	g__GGB9400	s__GGB9400_SGB14745	0.341207	0.19915	0.34077	0.6939	0.42201	0.35486	0.32684	0.02845	0	0.30946	0.14018	0.3916	0.44357	1.25767	0.39181	0.09312	0.06592
k__Bacteria	p__Firmicutes	c__Bacilli	o__Lactobacillales	f__Lactobacillaceae	g__Lactiplantibacillus	s__Lactiplantibacillus_plantarum	0.325163	0.07773	0	0	0	0	0	0	0	0.4824	0.11184	1.54	0.6422	0.01486	2.33357	0	0
k__Bacteria	p__Bacteroidetes	c__CFGB24868	o__OFGB24868	f__FGB24868	g__GGB44117	s__GGB44117_SGB1808	0.318481	0	0	0.19107	0	0.10439	0	0	0.69837	0.3211	1.64293	0.44064	0.65779	0.06267	0.13297	0.00695	0.83681
k__Bacteria	p__Firmicutes	c__Bacilli	o__Lactobacillales	f__Lactobacillaceae	g__Lactobacillus	s__Lactobacillus_gallinarum	0.308277	2.06785	0.07496	0.22646	2.08219	0.09233	0.09797	0.05957	0.00222	0.13137	0.01426	0	0	0	0.05256	0.03069	0
k__Bacteria	p__Actinobacteria	c__Coriobacteriia	o__Coriobacteriales	f__Atopobiaceae	g__GGB47954	s__GGB47954_SGB65944	0.300451	0	0	0	0	0	0	3.12258	1.68464	0	0	0	0	0	0	0	0
k__Bacteria	p__Firmicutes	c__Negativicutes	o__Selenomonadales	f__Selenomonadaceae	g__Megamonas	s__Megamonas_funiformis	0.286591	0.31098	0.05369	0.14794	1.16666	0.09337	0.1309	0	0	0.05168	0.07098	0.06171	2.40613	0.00853	0.08288	0	0
k__Bacteria	p__Proteobacteria	c__Gammaproteobacteria	o__Pasteurellales	f__Pasteurellaceae	g__Haemophilus	s__Haemophilus_SGB66626	0.279324	0.81389	0	0.23181	0.01914	0.56595	0.1832	0.36083	0.0845	0.39624	0.26844	0.49808	0.28704	0.01227	0.20908	0.37205	0.16666
k__Bacteria	p__Firmicutes	c__CFGB43318	o__OFGB43318	f__FGB43318	g__GGB48540	s__GGB48540_SGB66598	0.268472	0.07962	0	0.04667	0	0.11988	0.13518	0	0.01888	0.79833	1.26243	0.44161	0.51395	0.22544	0.57521	0	0.07835
k__Bacteria	p__Firmicutes	c__Clostridia	o__Eubacteriales	f__Clostridiaceae	g__Clostridium	s__Clostridium_perfringens	0.254931	0	0.30659	0	0.43407	0	0.00679	1.25467	0	0	0	0.63567	0.04893	0.10077	0.15146	1.13994	0
k__Bacteria	p__Proteobacteria	c__Betaproteobacteria	o__Burkholderiales	f__Sutterellaceae	g__Parasutterella	s__Parasutterella_SGB9260	0.23449	0	0	0	0	0	0	0.8423	2.90954	0	0	0	0	0	0	0	0
k__Bacteria	p__Firmicutes	c__CFGB75522	o__OFGB75522	f__FGB75522	g__GGB4249	s__GGB4249_SGB5749	0.226094	0	0	0.18198	0	0	0.14935	0	0	0.19116	0.47771	0.60946	1.48287	0.04491	0.36795	0	0.11212
k__Bacteria	p__Bacteroidetes	c__Bacteroidia	o__Bacteroidales	f__Bacteroidaceae	g__Phocaeicola	s__Phocaeicola_vulgatus	0.218774	0	0	0	0	0.16656	0	0.12284	0.4252	0	0.16636	0.00116	0	0.28469	0	2.29601	0.03757
k__Bacteria	p__Firmicutes	c__Clostridia	o__Eubacteriales	f__Lachnospiraceae	g__Blautia	s__Blautia_argi	0.217106	0.19468	0	0.62942	0	0	0	0	0	0.03643	0.01843	0.44545	1.15301	0.10276	0.74617	0	0.14735
k__Bacteria	p__Actinobacteria	c__Actinomycetia	o__Micrococcales	f__Microbacteriaceae	g__Cryobacterium	s__Cryobacterium_SGB4870	0.207069	0.10842	0	0.52957	0.04084	0.12239	0.09549	0.00691	0.03821	0.32449	0.36831	0.98821	0.02955	0.4769	0.01402	0.04515	0.12465
k__Bacteria	p__Firmicutes	c__CFGB75783	o__OFGB75783	f__FGB75783	g__GGB3579	s__GGB3579_SGB47659	0.20588	0.28615	0	0	0	0.72619	0.09895	0	0.16744	0.18458	0.31091	0.08579	0.37633	0.14225	0.2412	0.46489	0.2094
k__Bacteria	p__Actinobacteria	c__Coriobacteriia	o__Coriobacteriales	f__Coriobacteriaceae	g__Collinsella	s__Collinsella_sp_BA40	0.203209	0.17764	0	0	0	0.54671	0.08144	0	0.00471	0.2796	0.23766	0.32569	0.10196	0.43377	0.17155	0	0.89062
k__Bacteria	p__Firmicutes	c__Clostridia	o__Eubacteriales	f__Peptostreptococcaceae	g__GGB50802	s__GGB50802_SGB106454	0.189677	1.08272	0	0.29268	0	0	0.36827	0	0	0.30539	0.09243	0.1319	0	0	0.18064	0.5193	0.0615
k__Bacteria	p__Firmicutes	c__CFGB29473	o__OFGB29473	f__FGB29473	g__GGB47957	s__GGB47957_SGB65947	0.185111	0	0	0	0	0	0	1.30216	1.65962	0	0	0	0	0	0	0	0
k__Bacteria	p__Firmicutes	c__Clostridia	o__Eubacteriales	f__Clostridiaceae	g__Clostridiaceae_unclassified	s__Clostridiaceae_bacterium	0.173998	0.37601	0	0.0464	0	1.32207	0.0033	0.48165	0.02389	0	0.14156	0.01319	0.00665	0	0	0.34838	0.02087
k__Bacteria	p__Firmicutes	c__Bacilli	o__Lactobacillales	f__Streptococcaceae	g__Streptococcus	s__Streptococcus_equinus	0.165859	0.04941	0	0	0.18986	0	0	0	0	1.27673	0	0	0	0	0.33817	0.73362	0.06595
k__Bacteria	p__Bacteroidetes	c__Bacteroidia	o__Bacteroidales	f__Bacteroidaceae	g__GGB47738	s__GGB47738_SGB65710	0.16114	0.0654	0	0.07984	0.00288	0.02309	0	0.16575	0.26387	0.73457	0	0.15398	0.06158	0	0.06372	0.8428	0.12076
k__Bacteria	p__Actinobacteria	c__Coriobacteriia	o__Coriobacteriales	f__Coriobacteriaceae	g__GGB9399	s__GGB9399_SGB14744	0.157069	0.12108	0	0.65012	0	0.93564	0.00644	0	0	0.19712	0.0971	0	0.05302	0	0.27401	0	0.17858
k__Bacteria	p__Fusobacteria	c__Fusobacteriia	o__Fusobacteriales	f__Fusobacteriaceae	g__Fusobacterium	s__Fusobacterium_SGB14781	0.156276	0.44774	0	0.12092	0.00738	0.40698	0.07793	0	0	0.1253	0.10039	0.33309	0.02955	0.32693	0.23909	0.16312	0.12199
k__Bacteria	p__Proteobacteria	c__Gammaproteobacteria	o__Moraxellales	f__Moraxellaceae	g__Acinetobacter	s__Acinetobacter_SGB14792	0.153781	0	0	0	0	0.2903	0.19704	0	0.0698	0	0.00257	0.64246	0.61271	0.0442	0.03198	0	0.56943
k__Bacteria	p__Firmicutes	c__CFGB3070	o__OFGB3070	f__FGB3070	g__GGB9512	s__GGB9512_SGB14909	0.151397	0	0	0	0	0.05758	0.31132	0	0.67834	0	0.0319	0	0.96736	0.07652	0	0	0.29934
k__Bacteria	p__Bacteroidetes	c__CFGB76132	o__OFGB76132	f__FGB76132	g__GGB47741	s__GGB47741_SGB65713	0.149833	0	0	0	0	0	0	0	1.70381	0.00819	0.39308	0	0.25369	0	0	0	0.03856
k__Bacteria	p__Actinobacteria	c__Actinomycetia	o__Bifidobacteriales	f__Bifidobacteriaceae	g__Bifidobacterium	s__Bifidobacterium_animalis	0.148818	0.15746	0	0	0	0.02681	0	1.86602	0.20088	0	0	0	0	0.12992	0	0	0
k__Bacteria	p__Actinobacteria	c__Coriobacteriia	o__Coriobacteriales	f__Coriobacteriaceae	g__Collinsella	s__Collinsella_aerofaciens	0.148458	0.2061	0.07882	0.052	0.17896	0	1.20125	0	0	0	0	0.18041	0.00572	0.3844	0.08767	0	0
k__Bacteria	p__Firmicutes	c__Erysipelotrichia	o__Erysipelotrichales	f__Erysipelotrichaceae	g__Faecalibacillus	s__Faecalibacillus_intestinalis	0.143302	0.77819	0	0.02878	0.0256	0.50792	0.06676	0	0	0.05427	0.03447	0.09237	0.11011	0	0.02868	0	0.56569
k__Bacteria	p__Firmicutes	c__Clostridia	o__Eubacteriales	f__Lachnospiraceae	g__GGB25053	s__GGB25053_SGB106016	0.140304	0.67893	0	0.03492	0	0.33533	0.47644	0	0.08791	0.01466	0.02352	0	0.00756	0	0.49312	0	0.09248
k__Bacteria	p__Firmicutes	c__Clostridia	o__Eubacteriales	f__Eubacteriales_unclassified	g__Gemmiger	s__Gemmiger_SGB1481	0.139616	0	0	0.21932	0	0.04328	0.01416	0	0.04781	0.3762	0.56555	0.0737	0.59446	0	0	0	0.29937
k__Bacteria	p__Firmicutes	c__Clostridia	o__Eubacteriales	f__Clostridiaceae	g__Clostridium	s__Clostridium_SGB6177	0.139281	0.10355	0	0	0	0.9169	0	1.01701	0.15094	0	0	0	0	0	0	0.03345	0.00665
k__Bacteria	p__Firmicutes	c__Bacilli	o__Lactobacillales	f__Enterococcaceae	g__Enterococcus	s__Enterococcus_faecium	0.136401	0	0.08067	0	1.03132	0	0.03582	0	0	0.34617	0.00611	0.06632	0	0.06293	0	0.55307	0
k__Bacteria	p__Firmicutes	c__Erysipelotrichia	o__Erysipelotrichales	f__Erysipelotrichaceae	g__Amedibacterium	s__Amedibacterium_intestinale	0.133779	0	0	0	0	0	0	0	0	0.42087	0.94225	0	0	0.00103	0	0.77632	0
k__Bacteria	p__Firmicutes	c__Clostridia	o__Eubacteriales	f__Lachnospiraceae	g__GGB3602	s__GGB3602_SGB4574	0.133719	0	0	0	0	0.02185	0.81585	0	0.04619	0.11972	0.07655	0.1304	0.14184	0.2068	0.30177	0	0.27853
k__Bacteria	p__Firmicutes	c__Clostridia	o__Eubacteriales	f__Lachnospiraceae	g__Lachnospiraceae_unclassified	s__Lachnospiraceae_unclassified_SGB65957	0.132571	0.12726	0	0	0	0	0	0	0.06821	0.00909	0	0.00085	0.01852	0	0.82154	0	1.07567
k__Bacteria	p__Firmicutes	c__Erysipelotrichia	o__Erysipelotrichales	f__Erysipelotrichaceae	g__Erysipelotrichaceae_unclassified	s__Erysipelotrichaceae_bacterium_7770_A6	0.129229	0	0	0	0	0	2.06767	0	0	0	0	0	0	0	0	0	0
k__Bacteria	p__Firmicutes	c__Clostridia	o__Eubacteriales	f__Peptostreptococcaceae	g__Terrisporobacter	s__Terrisporobacter_mayombei	0.129153	0	0	0	0	0	0	0.0019	0	0	0.07273	0	0	0	0	1.99182	0
k__Bacteria	p__Actinobacteria	c__Coriobacteriia	o__Coriobacteriales	f__Coriobacteriaceae	g__Collinsella	s__Collinsella_SGB47280	0.127406	0	0	0.00571	0	0	0	0.1762	0	0.01398	0.0175	0	0	0	0	1.8251	0
k__Bacteria	p__Firmicutes	c__Bacilli	o__Lactobacillales	f__Lactobacillaceae	g__Weissella	s__Weissella_confusa	0.126229	0	0	0	0.51606	0	0	0	0	1.23404	0	0	0	0	0.22199	0.04757	0
k__Bacteria	p__Firmicutes	c__Clostridia	o__Eubacteriales	f__Clostridiaceae	g__Clostridium	s__Clostridium_sp_AT4	0.125323	0.06162	0	0.35393	0	0.10315	0.31823	0	0.0224	0.09571	0.12296	0.00956	0.53447	0	0.31352	0	0.06961
k__Bacteria	p__Firmicutes	c__Bacilli	o__Lactobacillales	f__Enterococcaceae	g__Enterococcus	s__Enterococcus_diestrammenae	0.121713	0	1.91335	0	0	0	0	0.03	0	0.00405	0	0	0	0	0	0	0
k__Bacteria	p__Firmicutes	c__Clostridia	o__Eubacteriales	f__Lachnospiraceae	g__Dorea	s__Dorea_phocaeensis	0.120261	0	0	0	0	0	0.01299	0	0.03915	0.0109	0.05776	0.74621	0.01656	0.21996	0.68868	0	0.13197
k__Bacteria	p__Firmicutes	c__CFGB76329	o__OFGB76329	f__FGB76329	g__GGB79420	s__GGB79420_SGB105987	0.115476	0.08761	0	0	0	0.1495	0.00189	0	0.19567	0.0226	0.1429	0	0.94595	0	0.29728	0	0.00421
k__Bacteria	p__Firmicutes	c__CFGB1851	o__OFGB1851	f__FGB1851	g__GGB4916	s__GGB4916_SGB106225	0.103414	0	0.11886	0	0.35997	0.32829	0.30644	0	0	0	0	0	0.00881	0.39995	0.00686	0	0.12545
k__Bacteria	p__Fusobacteria	c__Fusobacteriia	o__Fusobacteriales	f__Fusobacteriaceae	g__GGB37269	s__GGB37269_SGB47247	0.101926	0	0	0	0	0	0	0	0.07137	0	0.44326	0.01269	0.1202	0	0.05236	0.93094	0
k__Bacteria	p__Firmicutes	c__Firmicutes_unclassified	o__Firmicutes_unclassified	f__Firmicutes_unclassified	g__GGB3680	s__GGB3680_SGB4994	0.0960063	0.00553	0	0	0	0.06078	0.10416	0	0.19101	0.07932	0.14022	0.03058	0.2579	0.07646	0.15584	0	0.4343
k__Bacteria	p__Firmicutes	c__Clostridia	o__Eubacteriales	f__Lachnospiraceae	g__Mediterraneibacter	s__Mediterraneibacter_glycyrrhizinilyticus	0.0897269	0.01481	0	0	0	0.00947	0.04718	0	0.0153	0.24067	0.08579	0.08524	0.18293	0.07498	0.03205	0.14459	0.50262
k__Bacteria	p__Firmicutes	c__Clostridia	o__Eubacteriales	f__Lachnospiraceae	g__Coprococcus	s__Coprococcus_sp_AF21_14LB	0.0889894	0.10615	0	0	0	0.21093	0.15698	0	0.03794	0.03949	0.00045	0.1736	0.14676	0.26545	0.07887	0	0.20721
k__Bacteria	p__Actinobacteria	c__Coriobacteriia	o__Coriobacteriales	f__Atopobiaceae	g__Olsenella	s__Olsenella_SGB42251	0.0864412	0	0	0	0	0	0	1.05862	0.32444	0	0	0	0	0	0	0	0
k__Bacteria	p__Proteobacteria	c__Betaproteobacteria	o__Burkholderiales	f__Sutterellaceae	g__Sutterella	s__Sutterella_wadsworthensis	0.083665	0	0.09984	0	0	0	0	0	0	0	0.1842	0.55001	0.17656	0	0.20263	0.08264	0.04276
k__Bacteria	p__Firmicutes	c__Bacilli	o__Lactobacillales	f__Lactobacillaceae	g__Ligilactobacillus	s__Ligilactobacillus_saerimneri	0.08287	0	0.32877	0	0.1662	0	0	0	0	0.02823	0	0	0.0129	0.67886	0.11096	0	0
k__Bacteria	p__Firmicutes	c__Clostridia	o__Eubacteriales	f__Eubacteriales_unclassified	g__Eubacteriales_unclassified	s__Eubacteriales_unclassified_SGB4860	0.0815294	0.45674	0	0	0	0	0	0	0.02314	0	0	0	0	0.82459	0	0	0
k__Bacteria	p__Firmicutes	c__Clostridia	o__Eubacteriales	f__Oscillospiraceae	g__Faecalibacterium	s__Faecalibacterium_SGB7083	0.0810731	0	0.81993	0	0.46481	0	0	0	0	0	0	0	0	0.01243	0	0	0
k__Bacteria	p__Bacteroidetes	c__CFGB628	o__OFGB628	f__FGB628	g__GGB1492	s__GGB1492_SGB2067	0.06848	0	0	0	0	0	0	0	0.54716	0.01723	0.08259	0	0.31506	0.03395	0.03875	0	0.06094
k__Bacteria	p__Firmicutes	c__Clostridia	o__Eubacteriales	f__Lachnospiraceae	g__GGB79912	s__GGB79912_SGB4550	0.0682681	0	0	0	0	0	0	0	0	0	0	0.4253	0.00565	0.12548	0.34693	0	0.18893
k__Bacteria	p__Proteobacteria	c__Gammaproteobacteria	o__Enterobacterales	f__Erwiniaceae	g__Kalamiella	s__Kalamiella_SGB65712	0.0681475	0	0	0	0	0	0	0	0.21456	0.01632	0.33721	0	0.49928	0.00167	0	0	0.02132
k__Bacteria	p__Firmicutes	c__CFGB76331	o__OFGB76331	f__FGB76331	g__GGB48567	s__GGB48567_SGB66627	0.0671431	0.14289	0	0.0643	0	0.20956	0	0	0	0.10619	0.18291	0.02885	0.01081	0	0.10219	0.20625	0.02034
k__Bacteria	p__Bacteroidetes	c__Bacteroidia	o__Bacteroidales	f__Rikenellaceae	g__Alistipes	s__Alistipes_SGB5086	0.0663956	0	0	0	0	0	0	0	0.29598	0.24429	0.15781	0.03843	0.08028	0	0.02296	0.22258	0
k__Bacteria	p__Firmicutes	c__CFGB8822	o__OFGB8822	f__FGB8822	g__GGB42994	s__GGB42994_SGB4746	0.0623519	0.02854	0	0.06389	0	0.02717	0.17951	0	0.04458	0.14864	0.01137	0.01422	0.33025	0.00957	0.13437	0	0.00552
k__Bacteria	p__Actinobacteria	c__Actinomycetia	o__Corynebacteriales	f__Corynebacteriaceae	g__Corynebacterium	s__Corynebacterium_stationis	0.0612362	0.00615	0.15185	0	0	0	0.06849	0	0	0.16295	0	0.17114	0	0	0	0.00698	0.41222
k__Bacteria	p__Actinobacteria	c__Coriobacteriia	o__Eggerthellales	f__Eggerthellaceae	g__Slackia	s__Slackia_SGB14780	0.0600706	0.00359	0	0.37354	0	0.03828	0.11139	0	0	0.09453	0.00629	0.00934	0.0277	0	0	0	0.29647
k__Bacteria	p__Firmicutes	c__Clostridia	o__Eubacteriales	f__Oscillospiraceae	g__Fournierella	s__Fournierella_massiliensis	0.0553256	0.00166	0	0	0	0.04997	0	0	0.05936	0.05015	0.1624	0.08251	0.29781	0	0.08095	0.1004	0
k__Bacteria	p__Firmicutes	c__Bacilli	o__Lactobacillales	f__Enterococcaceae	g__Enterococcus	s__Enterococcus_hirae	0.0551312	0	0.10295	0.01125	0.22037	0	0.12057	0.01566	0	0.05258	0	0.00524	0	0.0253	0.07043	0.25775	0
k__Bacteria	p__Firmicutes	c__CFGB2107	o__OFGB2107	f__FGB2107	g__GGB6020	s__GGB6020_SGB14985	0.0548356	0	0.02453	0	0	0.05922	0	0.0062	0.07769	0.03041	0.087	0.03638	0.12208	0.0103	0.10948	0.17241	0.14167
k__Bacteria	p__Firmicutes	c__Negativicutes	o__Veillonellales	f__Veillonellaceae	g__Veillonella	s__Veillonella_magna	0.0547738	0	0.08684	0	0.78954	0	0	0	0	0	0	0	0	0	0	0	0
k__Bacteria	p__Bacteroidetes	c__Flavobacteriia	o__Flavobacteriales	f__Flavobacteriaceae	g__Formosa	s__Formosa_SGB1638	0.0542956	0.62584	0	0	0	0	0.01219	0	0	0	0	0.1938	0.0369	0	0	0	0
k__Bacteria	p__Proteobacteria	c__CFGB76483	o__OFGB76483	f__FGB76483	g__GGB6572	s__GGB6572_SGB9285	0.05191	0	0.01075	0	0	0	0	0	0	0	0.48977	0	0	0	0	0.33004	0
k__Bacteria	p__Actinobacteria	c__Actinomycetia	o__Bifidobacteriales	f__Bifidobacteriaceae	g__Bifidobacterium	s__Bifidobacterium_SGB4589	0.0506381	0.02539	0	0	0	0.18284	0	0	0	0.01889	0.08418	0.00761	0.02399	0.03036	0	0.43695	0
k__Bacteria	p__Actinobacteria	c__Coriobacteriia	o__Eggerthellales	f__Eggerthellaceae	g__Adlercreutzia	s__Adlercreutzia_equolifaciens	0.0506019	0.00412	0	0	0	0	0	0.54425	0.26126	0	0	0	0	0	0	0	0
k__Bacteria	p__Fusobacteria	c__CFGB76370	o__OFGB76370	f__FGB76370	g__GGB79751	s__GGB79751_SGB6028	0.0496306	0	0	0	0	0	0	0	0.33645	0	0.02154	0	0.2557	0	0.02294	0.05678	0.10068
k__Bacteria	p__Firmicutes	c__CFGB28775	o__OFGB28775	f__FGB28775	g__GGB3511	s__GGB3511_SGB4688	0.0493888	0.05294	0	0	0	0.13553	0.09172	0	0	0.00467	0.03007	0.04662	0.08015	0.02013	0.11925	0	0.20914
k__Bacteria	p__Firmicutes	c__Clostridia	o__Eubacteriales	f__Clostridiaceae	g__Clostridium	s__Clostridium_SGB65129	0.0476756	0	0	0	0	0	0	0.07828	0	0	0	0	0	0	0	0.68453	0
k__Bacteria	p__Bacteroidetes	c__Flavobacteriia	o__Flavobacteriales	f__Weeksellaceae	g__Chryseobacterium	s__Chryseobacterium_sp_POL2	0.0471063	0	0.48135	0	0.0066	0.02517	0.04465	0.00428	0.00061	0	0	0.10195	0	0	0	0.01104	0.07805
k__Bacteria	p__Bacteroidetes	c__Bacteroidia	o__Bacteroidales	f__Bacteroidaceae	g__Bacteroides	s__Bacteroides_stercoris	0.0449775	0	0	0	0	0.02362	0	0	0	0	0	0	0	0	0	0.69602	0
k__Bacteria	p__Firmicutes	c__CFGB76688	o__OFGB76688	f__FGB76688	g__GGB4250	s__GGB4250_SGB5751	0.0418762	0	0	0	0	0.10757	0	0	0.43894	0	0.12153	0	0	0	0	0	0.00198
k__Bacteria	p__Firmicutes	c__Clostridia	o__Eubacteriales	f__Clostridiaceae	g__Clostridiaceae_unclassified	s__Clostridiaceae_bacterium_Marseille_Q3526	0.040882	6e-04	0	0.01559	0	0.13182	0.03981	0	0	0.05988	0.00456	0	0.29394	0	0.06705	0	0.00058
k__Bacteria	p__Firmicutes	c__Bacilli	o__Lactobacillales	f__Lactobacillaceae	g__Limosilactobacillus	s__Limosilactobacillus_mucosae	0.0395937	0	0.0572	0	0	0	0	0	0	0.33793	0	0	0	0	0.23167	0.0067	0
k__Bacteria	p__Actinobacteria	c__Coriobacteriia	o__Eggerthellales	f__Eggerthellaceae	g__Slackia	s__Slackia_faecicanis	0.0394875	0	0	0	0	0	0.00485	0	0	0.15529	0	0	0.33269	0.1127	0	0	0.02627
k__Bacteria	p__Proteobacteria	c__Betaproteobacteria	o__Burkholderiales	f__Comamonadaceae	g__Comamonas	s__Comamonas_denitrificans	0.0394263	0.113	0.19665	0	0.01398	0	0	0	0	0	0	0	0	0	0.21426	0.09166	0.00127
k__Bacteria	p__Actinobacteria	c__Coriobacteriia	o__Coriobacteriales	f__Coriobacteriaceae	g__Coriobacteriaceae_unclassified	s__Coriobacteriaceae_bacterium	0.0391437	0	0	0	0	0	0	0	0.6263	0	0	0	0	0	0	0	0
k__Bacteria	p__Firmicutes	c__Erysipelotrichia	o__Erysipelotrichales	f__Turicibacteraceae	g__Turicibacter	s__Turicibacter_sanguinis	0.0385681	0.02544	0	0	0	0.57981	0	0	0	0	0.01184	0	0	0	0	0	0
k__Bacteria	p__Firmicutes	c__CFGB76248	o__OFGB76248	f__FGB76248	g__GGB3364	s__GGB3364_SGB4450	0.0380906	0	0	0	0	0	0	0	0.0391	0.05907	0.03398	0	0.45519	0	0.01412	0.00799	0
k__Bacteria	p__Actinobacteria	c__Actinomycetia	o__Corynebacteriales	f__Dietziaceae	g__Dietzia	s__Dietzia_aerolata	0.0317956	0	0.19041	0	0	0	0.02431	0	0	0.15065	0	0.13809	0	0	0	0	0.00527
k__Bacteria	p__Firmicutes	c__Bacilli	o__Lactobacillales	f__Enterococcaceae	g__Enterococcus	s__Enterococcus_faecalis	0.02921	0	0	0	0	0	0.0211	0	0	0.22645	0	0	0	0	0	0.21981	0
k__Bacteria	p__Firmicutes	c__Clostridia	o__Eubacteriales	f__Lachnospiraceae	g__Lachnospiraceae_unclassified	s__Lachnospiraceae_bacterium_2_1_46FAA	0.0292019	0	0	0	0	0	0	0	0	0	0	0	0	0	0	0.46723	0
k__Bacteria	p__Firmicutes	c__Clostridia	o__Eubacteriales	f__Clostridiaceae	g__Clostridium	s__Clostridium_sp_NSJ_6	0.0291663	0	0	0	0	0	0	0.35686	0	0	0	0	0	0	0	0.1098	0
k__Bacteria	p__Actinobacteria	c__Coriobacteriia	o__Eggerthellales	f__Eggerthellaceae	g__GGB9414	s__GGB9414_SGB14778	0.0288113	0	0	0	0	0.02746	0	0	0	0	0.17894	0	0	0	0	0	0.25458
k__Bacteria	p__Bacteroidetes	c__CFGB635	o__OFGB635	f__FGB635	g__GGB1543	s__GGB1543_SGB2126	0.0268525	0	0	0	0	0	0	0	0.42964	0	0	0	0	0	0	0	0
k__Bacteria	p__Firmicutes	c__CFGB76352	o__OFGB76352	f__FGB76352	g__GGB4593	s__GGB4593_SGB6353	0.0267306	0	0	0	0	0.194	0	0	0.06265	0.00566	0.10394	0.06144	0	0	0	0	0
k__Bacteria	p__Firmicutes	c__Negativicutes	o__Acidaminococcales	f__Acidaminococcaceae	g__GGB79666	s__GGB79666_SGB5750	0.0263113	0	0	0	0	0	0	0	0.05125	0	0	0	0.36973	0	0	0	0
k__Bacteria	p__Proteobacteria	c__Gammaproteobacteria	o__Enterobacterales	f__Enterobacteriaceae	g__GGB1379	s__GGB1379_SGB48439	0.0254731	0	0	0.00552	0	0	0	0	0.06597	0	0.26513	0	0	0	0	0.07095	0
k__Bacteria	p__Proteobacteria	c__Betaproteobacteria	o__Burkholderiales	f__Comamonadaceae	g__Melaminivora	s__Melaminivora_jejuensis	0.0244806	0	0.06666	0	0	0.00112	0	0.00337	0	0	0	0.1144	0	0	0.036	0.02912	0.14102
k__Bacteria	p__Actinobacteria	c__Actinomycetia	o__Bifidobacteriales	f__Bifidobacteriaceae	g__Bifidobacterium	s__Bifidobacterium_pseudocatenulatum	0.0243731	0	0.09469	0	0.17232	0	0	0	0	0	0	0	0	0.12296	0	0	0
k__Bacteria	p__Proteobacteria	c__Alphaproteobacteria	o__Caulobacterales	f__Caulobacteraceae	g__GGB49980	s__GGB49980_SGB69981	0.0234069	0	0	0	0	0	0	0	0.24053	0	0.08676	0	0.04722	0	0	0	0
k__Bacteria	p__Bacteroidetes	c__Bacteroidia	o__Bacteroidales	f__Bacteroidaceae	g__Bacteroides	s__Bacteroides_SGB63885	0.0232425	0	0	0	0	0	0	0	0.15651	0.00323	0.21214	0	0	0	0	0	0
k__Bacteria	p__Actinobacteria	c__Actinomycetia	o__Corynebacteriales	f__Corynebacteriaceae	g__Corynebacterium	s__Corynebacterium_xerosis	0.0231644	0.00386	0.05468	0	0	0	0	0	0.19002	0	0	0.00296	0	0	0	0	0.11911
k__Bacteria	p__Firmicutes	c__Clostridia	o__Eubacteriales	f__Peptostreptococcaceae	g__Terrisporobacter	s__Terrisporobacter_othiniensis	0.0231525	0	0	0	0	0	0	0.32833	0.00086	0	0	0	0	0	0	0.04125	0
k__Bacteria	p__Bacteroidetes	c__Bacteroidia	o__Bacteroidales	f__Prevotellaceae	g__GGB38162	s__GGB38162_SGB65708	0.0221881	0	0	0	0	0	0	0	0.02673	0.05949	0	0	0.21	0.01627	0.04252	0	0
k__Bacteria	p__Firmicutes	c__Bacilli	o__Lactobacillales	f__Lactobacillaceae	g__Paucilactobacillus	s__Paucilactobacillus_vaccinostercus	0.0212337	0	0.33974	0	0	0	0	0	0	0	0	0	0	0	0	0	0
k__Bacteria	p__Proteobacteria	c__Gammaproteobacteria	o__Aeromonadales	f__Succinivibrionaceae	g__GGB1154	s__GGB1154_SGB1482	0.0211281	0	0	0	0	0.11193	0	0	0.16804	0	0	0	0.05808	0	0	0	0
k__Bacteria	p__Firmicutes	c__Bacilli	o__Lactobacillales	f__Enterococcaceae	g__Enterococcus	s__Enterococcus_lemanii	0.0207056	0.00432	0.21555	0	0	0	0	0.01557	0	0	0	0	0	0	0.00057	0.08218	0.0131
k__Bacteria	p__Firmicutes	c__Bacilli	o__Lactobacillales	f__Lactobacillaceae	g__Lactobacillus	s__Lactobacillus_delbrueckii	0.0206288	0.26889	0	0	0.00203	0	0	0	0	0.03449	0	0	0	0	0.02465	0	0
k__Bacteria	p__Firmicutes	c__Clostridia	o__Eubacteriales	f__Eubacteriales_unclassified	g__Gemmiger	s__Gemmiger_sp_An194	0.0200225	0	0	0	0	0	0	0	0.03654	0	0.08633	0.00808	0.08475	0	0.047	0.05603	0.00163
k__Bacteria	p__Firmicutes	c__Erysipelotrichia	o__Erysipelotrichales	f__Erysipelotrichaceae	g__Faecalicoccus	s__Faecalicoccus_SGB6321	0.0189125	0	0	0	0	0	0	0	0	0	0	0	0.29403	0	0.00857	0	0
k__Bacteria	p__Firmicutes	c__Clostridia	o__Eubacteriales	f__Lachnospiraceae	g__Lachnospiraceae_unclassified	s__Lachnospiraceae_bacterium_NSJ_12	0.0156888	0	0	0	0	0	0	0.01045	0	0	0	0	0	0	0	0.24057	0
k__Bacteria	p__Proteobacteria	c__Gammaproteobacteria	o__Moraxellales	f__Moraxellaceae	g__Acinetobacter	s__Acinetobacter_towneri	0.0144669	0	0.10598	0	0	0	0	0	0	0	0	0.00862	0	0	0	0	0.11687
k__Bacteria	p__Proteobacteria	c__Gammaproteobacteria	o__Enterobacterales	f__Enterobacteriaceae	g__Plesiomonas	s__Plesiomonas_shigelloides	0.0139494	0	0	0	0	0	0	0.22319	0	0	0	0	0	0	0	0	0
k__Bacteria	p__Fusobacteria	c__CFGB76370	o__OFGB76370	f__FGB76370	g__GGB4381	s__GGB4381_SGB47248	0.0136394	0	0	0	0	0	0	0	0.16842	0	0	0	0.01035	0	0.01464	0	0.02482
k__Bacteria	p__Firmicutes	c__CFGB72939	o__OFGB72939	f__FGB72939	g__GGB74511	s__GGB74511_SGB105989	0.0131625	0	0	0	0	0.05849	0.00712	0	0	0	0	0	0.14499	0	0	0	0
k__Bacteria	p__Bacteroidetes	c__Flavobacteriia	o__Flavobacteriales	f__Weeksellaceae	g__Empedobacter	s__Empedobacter_stercoris	0.0128813	0	0.12226	0	0	0	0	0	0	0	0	0	0	0	0	0	0.08384
k__Bacteria	p__Firmicutes	c__Clostridia	o__Eubacteriales	f__Lachnospiraceae	g__Tyzzerella	s__Tyzzerella_nexilis	0.0121187	0	0.03077	0	0.01325	0	0	0.00636	0	0	0	0.12265	0	0	0	0	0.02087
k__Bacteria	p__Actinobacteria	c__Actinomycetia	o__Bifidobacteriales	f__Bifidobacteriaceae	g__Bifidobacterium	s__Bifidobacterium_pullorum	0.0119775	0	0	0	0	0	0	0	0	0	0	0	0	0.19164	0	0	0
k__Bacteria	p__Firmicutes	c__Erysipelotrichia	o__Erysipelotrichales	f__Erysipelotrichaceae	g__Amedibacillus	s__Amedibacillus_dolichus	0.0117838	0	0	0	0	0	0	0	0	0.01147	0	0	0	0	0	0.1114	0.06567
k__Bacteria	p__Bacteroidetes	c__Bacteroidia	o__Bacteroidales	f__Bacteroidaceae	g__Phocaeicola	s__Phocaeicola_coprophilus	0.0116581	0	0	0	0	0	0	0	0.10078	0	0.08575	0	0	0	0	0	0
k__Bacteria	p__Firmicutes	c__Bacilli	o__Lactobacillales	f__Lactobacillaceae	g__GGB74213	s__GGB74213_SGB58484	0.0115681	0	0	0	0	0.10603	0	0	0	0.07906	0	0	0	0	0	0	0
k__Bacteria	p__Proteobacteria	c__Gammaproteobacteria	o__Moraxellales	f__Moraxellaceae	g__Psychrobacter	s__Psychrobacter_faecalis	0.0111794	0	0.01044	0	0	0	0	0	0	0.009	0	0	0	0	0	0	0.15943
k__Bacteria	p__Actinobacteria	c__Actinomycetia	o__Micrococcales	f__Brevibacteriaceae	g__Brevibacterium	s__Brevibacterium_pigmentatum	0.0106412	0	0	0	0	0	0	0	0	0.17026	0	0	0	0	0	0	0
k__Bacteria	p__Tenericutes	c__Tenericutes_unclassified	o__Mycoplasmoidales	f__Mycoplasmoidaceae	g__GGB78648	s__GGB78648_SGB106612	0.008965	0	0.14344	0	0	0	0	0	0	0	0	0	0	0	0	0	0
k__Bacteria	p__Actinobacteria	c__Actinomycetia	o__Micrococcales	f__Brevibacteriaceae	g__Brevibacterium	s__Brevibacterium_epidermidis	0.00873875	0	0	0	0	0	0	0	0	0.13982	0	0	0	0	0	0	0
k__Bacteria	p__Bacteroidetes	c__Sphingobacteriia	o__Sphingobacteriales	f__Sphingobacteriaceae	g__Sphingobacterium	s__Sphingobacterium_mizutaii	0.00830812	0	0.06467	0	0	0.01231	0.01609	0	0	0	0	0.02585	0	0	0	0	0.01401
k__Bacteria	p__Actinobacteria	c__Actinomycetia	o__Micrococcales	f__Dermabacteraceae	g__Brachybacterium	s__Brachybacterium_massiliense	0.00825	0	0	0	0	0	0	0	0	0.132	0	0	0	0	0	0	0
k__Bacteria	p__Firmicutes	c__Tissierellia	o__Tissierellales	f__Peptoniphilaceae	g__Anaerococcus	s__Anaerococcus_SGB53821	0.00813188	0	0	0	0	0	0	0	0.00476	0	0.00161	0	0.09595	0	0.02422	0.00357	0
k__Bacteria	p__Firmicutes	c__Bacilli	o__Bacillales	f__Staphylococcaceae	g__Macrococcus	s__Macrococcus_caseolyticus	0.00778688	0	0	0	0	0	0	0	0	0	0	0	0	0	0	0.12459	0
k__Bacteria	p__Actinobacteria	c__Actinomycetia	o__Corynebacteriales	f__Corynebacteriaceae	g__Corynebacterium	s__Corynebacterium_glutamicum	0.00712688	0	0.03471	0	0	0	0.01342	0	0	0	0	0.0376	0	0	0	0	0.0283
k__Bacteria	p__Actinobacteria	c__Actinomycetia	o__Corynebacteriales	f__Corynebacteriaceae	g__Corynebacterium	s__Corynebacterium_ammoniagenes	0.00616867	0.00415	0	0	0	0	0	0	0	0.08838	0	0	0	0	0	0	6e-04
k__Bacteria	p__Bacteroidetes	c__CFGB76082	o__OFGB76082	f__FGB76082	g__GGB47714	s__GGB47714_SGB65685	0.00576562	0	0	0	0	0	0.01407	0	0.07818	0	0	0	0	0	0	0	0
k__Bacteria	p__Actinobacteria	c__Actinomycetia	o__Micrococcales	f__Microbacteriaceae	g__Microbacterium	s__Microbacterium_sp_T32	0.0051775	0.00608	0	0.04233	0	0	0	0.00341	0	0.01556	0.00337	0	0	0	0	0.01209	0
k__Bacteria	p__Actinobacteria	c__Actinomycetia	o__Actinomycetales	f__Actinomycetaceae	g__Flaviflexus	s__Flaviflexus_sp_JY_899	0.00517125	0	0.07768	0	0	0	0	0.00197	0	0	0	0.00309	0	0	0	0	0
k__Bacteria	p__Actinobacteria	c__Actinomycetia	o__Bifidobacteriales	f__Bifidobacteriaceae	g__Bifidobacterium	s__Bifidobacterium_longum	0.00510375	0	0.00034	0	0.04121	0	0	0	0	0	0	0	0	0.04011	0	0	0
k__Bacteria	p__Actinobacteria	c__Coriobacteriia	o__Coriobacteriales	f__Coriobacteriaceae	g__Collinsella	s__Collinsella_sp_AF08_23	0.00502875	0	0	0	0	0.06181	0.00184	0	0	0	0	0	0	0	0	0	0.01681
k__Bacteria	p__Bacteroidetes	c__CFGB76459	o__OFGB76459	f__FGB76459	g__GGB1491	s__GGB1491_SGB2066	0.0049275	0	0	0	0	0	0	0	0.07884	0	0	0	0	0	0	0	0
k__Bacteria	p__Firmicutes	c__Bacilli	o__Lactobacillales	f__Lactobacillaceae	g__Limosilactobacillus	s__Limosilactobacillus_fermentum	0.00486063	0.06011	0	0	0	0	0	0	0	0.01766	0	0	0	0	0	0	0
k__Bacteria	p__Actinobacteria	c__Actinomycetia	o__Corynebacteriales	f__Corynebacteriaceae	g__GGB48227	s__GGB48227_SGB66234	0.004515	0	0	0	0	0	0	0	0	0	0	0.07224	0	0	0	0	0
k__Bacteria	p__Firmicutes	c__Bacilli	o__Bacillales	f__Staphylococcaceae	g__Jeotgalicoccus	s__Jeotgalicoccus_halotolerans	0.00432687	0	0.00643	0	0	0	0	0	0	0.0628	0	0	0	0	0	0	0
k__Bacteria	p__Actinobacteria	c__Actinomycetia	o__Micrococcales	f__Dermabacteraceae	g__Brachybacterium	s__Brachybacterium_paraconglomeratum	0.00430125	0	0	0	0	0	0	0	0	0.06882	0	0	0	0	0	0	0
k__Bacteria	p__Actinobacteria	c__CFGB76760	o__OFGB76760	f__FGB76760	g__GGB22650	s__GGB22650_SGB63087	0.00425375	0	0	0	0	0	0	0.0669	0.00116	0	0	0	0	0	0	0	0
k__Bacteria	p__Proteobacteria	c__Betaproteobacteria	o__Burkholderiales	f__Oxalobacteraceae	g__GGB9081	s__GGB9081_SGB70926	0.0041575	0	0	0	0	0	0	0	0.00946	0	0.02832	0	0.01468	0	0	0	0.01406
k__Bacteria	p__Actinobacteria	c__Actinomycetia	o__Actinomycetales	f__Actinomycetaceae	g__Actinomyces	s__Actinomyces_SGB65924	0.00408312	0.06446	0	0	0	0	0	0	0.00087	0	0	0	0	0	0	0	0
k__Bacteria	p__Firmicutes	c__Clostridia	o__Eubacteriales	f__Peptococcaceae	g__GGB48468	s__GGB48468_SGB66515	0.00401875	0	0	0	0	0	0	0	0	0.00176	0	0	0.06254	0	0	0	0
k__Bacteria	p__Actinobacteria	c__Actinomycetia	o__Corynebacteriales	f__Corynebacteriaceae	g__Corynebacterium	s__Corynebacterium_mustelae	0.00392375	0.01115	0	0.00565	0.01359	0	0	0	0	0	0	0	0	0	0.00666	0.00108	0.02465
k__Bacteria	p__Firmicutes	c__CFGB75721	o__OFGB75721	f__FGB75721	g__GGB48667	s__GGB48667_SGB72905	0.0033675	0	0	0	0	0	0	0	0.01537	0	0.01715	0	0.01444	0	0	0	0.00692
k__Bacteria	p__Actinobacteria	c__Actinomycetia	o__Actinomycetales	f__Actinomycetaceae	g__Actinomyces	s__Actinomyces_weissii	0.00331875	0.04497	0	0.00116	0	0	0	0	0	0	0	0	0	0	0	0	0.00697
k__Bacteria	p__Proteobacteria	c__Gammaproteobacteria	o__Moraxellales	f__Moraxellaceae	g__Psychrobacter	s__Psychrobacter_pasteurii	0.00315875	0	0	0	0	0.00476	0	0	0	0	0	0	0	0	0	0	0.04578
k__Bacteria	p__Actinobacteria	c__Actinomycetia	o__Bifidobacteriales	f__Bifidobacteriaceae	g__Bifidobacterium	s__Bifidobacterium_canis	0.00311063	0	0	0	0	0	0	0.02091	0	0	0	0	0	0.02886	0	0	0
k__Bacteria	p__Proteobacteria	c__CFGB76483	o__OFGB76483	f__FGB76483	g__GGB6572	s__GGB6572_SGB9284	0.0028325	0	0	0	0	0	0	0	0	0.02879	0.01653	0	0	0	0	0	0
k__Bacteria	p__Proteobacteria	c__Alphaproteobacteria	o__Hyphomicrobiales	f__Brucellaceae	g__Paenochrobactrum	s__Paenochrobactrum_gallinarii	0.00277	0	0.01481	0	0	0	0	0	0	0	0	0.00282	0	0	0	5e-04	0.02392
k__Bacteria	p__Proteobacteria	c__Alphaproteobacteria	o__Caulobacterales	f__Caulobacteraceae	g__Brevundimonas	s__Brevundimonas_naejangsanensis	0.00274625	0	0.04196	0	0	0	0	0	0	0.00198	0	0	0	0	0	0	0
k__Bacteria	p__Bacteroidetes	c__CFGB593	o__OFGB593	f__FGB593	g__GGB1345	s__GGB1345_SGB1803	0.00262812	0	0	0	0	0	0	0	0.04205	0	0	0	0	0	0	0	0
k__Bacteria	p__Proteobacteria	c__Alphaproteobacteria	o__Rhodobacterales	f__Rhodobacteraceae	g__Gemmobacter	s__Gemmobacter_intermedius	0.0025725	0	0.03305	0	0	0	0.00755	0	0	0	0	0.00056	0	0	0	0	0
k__Bacteria	p__Firmicutes	c__Bacilli	o__Bacillales	f__Planococcaceae	g__Metalysinibacillus	s__Metalysinibacillus_saudimassiliensis	0.00246375	0	0	0	0	0	0	0	0	0	0	0	0	0	0	0.01151	0.02791
k__Bacteria	p__Actinobacteria	c__Actinomycetia	o__Micrococcales	f__Dermabacteraceae	g__Brachybacterium	s__Brachybacterium_faecium	0.00222688	0	0	0	0	0	0	0	0	0.03563	0	0	0	0	0	0	0
k__Bacteria	p__Firmicutes	c__Clostridia	o__Eubacteriales	f__Clostridiaceae	g__Clostridium	s__Clostridium_disporicum	0.00221625	0	0	0	0	0.03546	0	0	0	0	0	0	0	0	0	0	0
k__Bacteria	p__Firmicutes	c__Clostridia	o__Eubacteriales	f__Clostridiaceae	g__Candidatus_Arthromitus	s__Candidatus_Arthromitus_sp_SFB_turkey	0.00221187	0	0	0.01815	0	0	0	0	0	0	0.01724	0	0	0	0	0	0
k__Bacteria	p__Bacteroidetes	c__Sphingobacteriia	o__Sphingobacteriales	f__Sphingobacteriaceae	g__Sphingobacterium	s__Sphingobacterium_cellulitidis	0.00221067	0	0.012	0	0	0	0.00706	8e-04	0	0	0	0.00654	0	0	0	0	0.00756
k__Bacteria	p__Firmicutes	c__Bacilli	o__Lactobacillales	f__Carnobacteriaceae	g__Jeotgalibaca	s__Jeotgalibaca_porci	0.00214687	0	0.02598	0	0	0	0	0	0	0	0	0	0	0	0	0.00356	0.00481
k__Bacteria	p__Actinobacteria	c__Actinomycetia	o__Micrococcales	f__Micrococcales_unclassified	g__Timonella	s__Timonella_senegalensis	0.00202625	0	0.03242	0	0	0	0	0	0	0	0	0	0	0	0	0	0
k__Bacteria	p__Firmicutes	c__Negativicutes	o__Veillonellales	f__Veillonellaceae	g__Megasphaera	s__Megasphaera_elsdenii	0.00192938	0	0	0	0	0	0	0	0	0	0	0	0	0.03087	0	0	0
k__Bacteria	p__Firmicutes	c__Bacilli	o__Bacillales	f__Staphylococcaceae	g__Jeotgalicoccus	s__Jeotgalicoccus_aerolatus	0.00192312	0	0	0	0	0	0	0	0	0.03077	0	0	0	0	0	0	0
k__Bacteria	p__Actinobacteria	c__Actinomycetia	o__Micrococcales	f__Micrococcaceae	g__Yaniella	s__Yaniella_halotolerans	0.00191438	0	0	0	0	0	0	0	0	0.03063	0	0	0	0	0	0	0
k__Bacteria	p__Firmicutes	c__Clostridia	o__Eubacteriales	f__Peptostreptococcaceae	g__Peptostreptococcaceae_unclassified	s__Peptostreptococcaceae_bacterium	0.00185437	0	0	0	0	0.00842	0	0.01742	0.00383	0	0	0	0	0	0	0	0
k__Bacteria	p__Firmicutes	c__Bacilli	o__Bacillales	f__Staphylococcaceae	g__Staphylococcus	s__Staphylococcus_pseudintermedius	0.00184563	0	0	0	0	0	0	0	0	0	0	0	0	0	0	0.02953	0
k__Bacteria	p__Firmicutes	c__CFGB1507	o__OFGB1507	f__FGB1507	g__GGB3819	s__GGB3819_SGB5184	0.00183875	0	0	0	0	0	0	0	0.02942	0	0	0	0	0	0	0	0
k__Bacteria	p__Bacteroidetes	c__Sphingobacteriia	o__Sphingobacteriales	f__Sphingobacteriaceae	g__Sphingobacterium	s__Sphingobacterium_hotanense	0.00173313	0	0.00248	0	0	0	0	0	0	0	0	0.02525	0	0	0	0	0
k__Bacteria	p__Spirochaetes	c__Spirochaetia	o__Brachyspirales	f__Brachyspiraceae	g__Brachyspira	s__Brachyspira_pilosicoli	0.0017325	0	0	0.00504	0	0	0	0	0.00755	0	0.01513	0	0	0	0	0	0
k__Bacteria	p__Actinobacteria	c__Actinomycetia	o__Corynebacteriales	f__Corynebacteriaceae	g__Corynebacterium	s__Corynebacterium_casei	0.00172875	0	0	0	0	0	0	0	0	0.02356	0	0	0	0	0	0	0.0041
k__Bacteria	p__Bacteroidetes	c__Bacteroidia	o__Bacteroidales	f__Bacteroidaceae	g__Bacteroides	s__Bacteroides_uniformis	0.00166875	0	0	0	0	0	0	0	0.0267	0	0	0	0	0	0	0	0
k__Bacteria	p__Firmicutes	c__Bacilli	o__Lactobacillales	f__Lactobacillaceae	g__Levilactobacillus	s__Levilactobacillus_brevis	0.00148062	0.02369	0	0	0	0	0	0	0	0	0	0	0	0	0	0	0
k__Bacteria	p__Proteobacteria	c__Gammaproteobacteria	o__Moraxellales	f__Moraxellaceae	g__Psychrobacter	s__Psychrobacter_sanguinis	0.00139562	0	0	0	0	0	0	0	0	0	0	0	0	0	0	0.00746	0.01487
k__Bacteria	p__Proteobacteria	c__Gammaproteobacteria	o__Enterobacterales	f__Enterobacteriaceae	g__Klebsiella	s__Klebsiella_pneumoniae	0.0013525	0	0	0	0	0	0	0	0	0.02164	0	0	0	0	0	0	0
k__Bacteria	p__Proteobacteria	c__Gammaproteobacteria	o__Moraxellales	f__Moraxellaceae	g__Acinetobacter	s__Acinetobacter_gandensis	0.001345	0	0.02152	0	0	0	0	0	0	0	0	0	0	0	0	0	0
k__Bacteria	p__Firmicutes	c__Bacilli	o__Lactobacillales	f__Lactobacillaceae	g__Weissella	s__Weissella_cibaria	0.00124687	0	0	0	0	0	0	0	0	0.01995	0	0	0	0	0	0	0
k__Bacteria	p__Firmicutes	c__Bacilli	o__Lactobacillales	f__Enterococcaceae	g__Enterococcus	s__Enterococcus_aquimarinus	0.00123875	0	0.01982	0	0	0	0	0	0	0	0	0	0	0	0	0	0
k__Bacteria	p__Bacteroidetes	c__Bacteroidia	o__Bacteroidales	f__Tannerellaceae	g__Parabacteroides	s__Parabacteroides_merdae	0.00123687	0	0	0	0	0	0.01378	0	0.00601	0	0	0	0	0	0	0	0
k__Bacteria	p__Actinobacteria	c__Actinomycetia	o__Actinomycetales	f__Actinomycetaceae	g__Gleimia	s__Gleimia_coleocanis	0.00119437	0	0	0	0	0	0	0	0	0	0	0	0	0	0	0	0.01911
k__Bacteria	p__Firmicutes	c__Negativicutes	o__Veillonellales	f__Veillonellaceae	g__Allisonella	s__Allisonella_histaminiformans	0.00113875	0	0	0	0	0	0	0	0	0	0	0	0.01822	0	0	0	0
k__Bacteria	p__Firmicutes	c__Clostridia	o__Eubacteriales	f__Lachnospiraceae	g__GGB79384	s__GGB79384_SGB106011	0.0011175	0	0	0	0	0	0.01468	0	0	0	0	0	0.00059	0	0.00261	0	0
k__Bacteria	p__Proteobacteria	c__Gammaproteobacteria	o__Aeromonadales	f__Succinivibrionaceae	g__GGB48326	s__GGB48326_SGB66357	0.00107187	0	0	0	0	0	0	0	0	0	0	0	0.01715	0	0	0	0
k__Bacteria	p__Firmicutes	c__Bacilli	o__Lactobacillales	f__Streptococcaceae	g__Streptococcus	s__Streptococcus_hyovaginalis	0.00102937	0.01647	0	0	0	0	0	0	0	0	0	0	0	0	0	0	0
k__Bacteria	p__Firmicutes	c__Erysipelotrichia	o__Erysipelotrichales	f__Erysipelotrichaceae	g__Erysipelatoclostridium	s__Erysipelatoclostridium_ramosum	0.0010225	0	0	0	0	0	0	0	0	0	0	0	0	0	0	0.01636	0
k__Bacteria	p__Actinobacteria	c__Coriobacteriia	o__Eggerthellales	f__Eggerthellaceae	g__GGB77720	s__GGB77720_SGB105269	0.00101438	0	0	0	0	0	0	0	0	0	0	0	0.01623	0	0	0	0
k__Bacteria	p__Firmicutes	c__CFGB75721	o__OFGB75721	f__FGB75721	g__GGB80024	s__GGB80024_SGB63246	0.0009975	0	0	0	0	0	0	0	0.01596	0	0	0	0	0	0	0	0
k__Bacteria	p__Actinobacteria	c__Coriobacteriia	o__Coriobacteriales	f__Coriobacteriaceae	g__Collinsella	s__Collinsella_tanakaei	0.00098625	0	0	0	0	0	0	0	0	0	0	0	0	0.01578	0	0	0
k__Bacteria	p__Firmicutes	c__Bacilli	o__Bacillales	f__Planococcaceae	g__Metalysinibacillus	s__Metalysinibacillus_jejuensis	0.00095375	0	0	0	0	0	0	0	0	0	0	0	0	0	0	0.00899	0.00627
k__Bacteria	p__Firmicutes	c__Bacilli	o__Lactobacillales	f__Streptococcaceae	g__Streptococcus	s__Streptococcus_canis	0.000951875	0	0	0	0	0	0	0	0	0	0	0	0	0	0	0	0.01523
k__Bacteria	p__Firmicutes	c__Bacilli	o__Lactobacillales	f__Lactobacillaceae	g__Weissella	s__Weissella_paramesenteroides	0.000934375	0	0.01495	0	0	0	0	0	0	0	0	0	0	0	0	0	0
k__Bacteria	p__Firmicutes	c__Bacilli	o__Lactobacillales	f__Enterococcaceae	g__Enterococcus	s__Enterococcus_canintestini	0.000909375	0	0	0	0	0	0	0	0	0	0	0	0	0	0	0.01455	0
k__Bacteria	p__Firmicutes	c__Bacilli	o__Bacillales	f__Staphylococcaceae	g__Staphylococcus	s__Staphylococcus_nepalensis	0.000845625	0.00383	0	0	0	0	0	0	0	0.0097	0	0	0	0	0	0	0
k__Bacteria	p__Firmicutes	c__Clostridia	o__Clostridiales	f__Peptostreptococcaceae	g__Romboutsia	s__Romboutsia_ilealis	0.00082375	0	0	0	0	0.01318	0	0	0	0	0	0	0	0	0	0	0
k__Bacteria	p__Firmicutes	c__Clostridia	o__Eubacteriales	f__Clostridiaceae	g__Proteiniclasticum	s__Proteiniclasticum_ruminis	0.00073375	0	0.01174	0	0	0	0	0	0	0	0	0	0	0	0	0	0
k__Bacteria	p__Firmicutes	c__Bacilli	o__Lactobacillales	f__Enterococcaceae	g__GGB15717	s__GGB15717_SGB23955	0.000714375	0.01143	0	0	0	0	0	0	0	0	0	0	0	0	0	0	0
k__Bacteria	p__Proteobacteria	c__Betaproteobacteria	o__Rhodocyclales	f__Fluviibacteraceae	g__Fluviibacter	s__Fluviibacter_phosphoraccumulans	0.00070375	0.01126	0	0	0	0	0	0	0	0	0	0	0	0	0	0	0
k__Bacteria	p__Proteobacteria	c__Gammaproteobacteria	o__Aeromonadales	f__Succinivibrionaceae	g__GGB2738	s__GGB2738_SGB3684	0.000618125	0	0	0	0	0	0	0	0	0	0.00989	0	0	0	0	0	0
k__Bacteria	p__Proteobacteria	c__Alphaproteobacteria	o__Hyphomicrobiales	f__Hyphomicrobiales_unclassified	g__Hyphomicrobiales_unclassified	s__Hyphomicrobiales_bacterium	0.000594375	0	0.00697	0	0	0	0	0	0	0	0	0.00254	0	0	0	0	0
k__Bacteria	p__Actinobacteria	c__Actinomycetia	o__Micrococcales	f__Brevibacteriaceae	g__Brevibacterium	s__Brevibacterium_aurantiacum	0.000584375	0	0	0	0	0	0	0	0	0.00935	0	0	0	0	0	0	0
k__Bacteria	p__Firmicutes	c__Bacilli	o__Lactobacillales	f__Streptococcaceae	g__Lactococcus	s__Lactococcus_petauri	0.000555625	0	0	0	0.00889	0	0	0	0	0	0	0	0	0	0	0	0
k__Bacteria	p__Firmicutes	c__CFGB3009	o__OFGB3009	f__FGB3009	g__GGB48538	s__GGB48538_SGB66596	0.0005475	0	0	0	0	0	0	0	0	0.00213	0	0	0	0	0.00663	0	0
k__Bacteria	p__Proteobacteria	c__Gammaproteobacteria	o__Moraxellales	f__Moraxellaceae	g__Psychrobacter	s__Psychrobacter_arenosus	0.00054	0	0	0	0	0	0	0	0	0	0	0	0	0	0	0	0.00864
k__Bacteria	p__Firmicutes	c__Bacilli	o__Lactobacillales	f__Aerococcaceae	g__Fundicoccus	s__Fundicoccus_ignavus	0.00053875	0	0.00272	0	0	0	0	0	0	0	0	0	0	0	0	0.0059	0
k__Bacteria	p__Firmicutes	c__Bacilli	o__Lactobacillales	f__Enterococcaceae	g__Enterococcus	s__Enterococcus_asini	0.000534375	0	0.00754	0	0	0	0	0	0	0.00101	0	0	0	0	0	0	0
k__Bacteria	p__Firmicutes	c__Bacilli	o__Lactobacillales	f__Carnobacteriaceae	g__Jeotgalibaca	s__Jeotgalibaca_dankookensis	0.00052875	0	0.00726	0	0	0	0	0	0	0.0012	0	0	0	0	0	0	0
k__Bacteria	p__Actinobacteria	c__Actinomycetia	o__Bifidobacteriales	f__Bifidobacteriaceae	g__Bifidobacterium	s__Bifidobacterium_criceti	0.000528125	0	0	0	0	0	0	0.00845	0	0	0	0	0	0	0	0	0
k__Bacteria	p__Bacteroidetes	c__Flavobacteriia	o__Flavobacteriales	f__Flavobacteriaceae	g__Flavobacterium	s__Flavobacterium_sp_I3_2	0.000521875	0	0.00835	0	0	0	0	0	0	0	0	0	0	0	0	0	0
k__Bacteria	p__Proteobacteria	c__Betaproteobacteria	o__Burkholderiales	f__Comamonadaceae	g__Comamonas	s__Comamonas_jiangduensis	0.00052	0	0.00417	0	0	0.0023	0	0	0	0.00185	0	0	0	0	0	0	0
k__Bacteria	p__Actinobacteria	c__Actinomycetia	o__Micrococcales	f__Brevibacteriaceae	g__Brevibacterium	s__Brevibacterium_yomogidense	0.000486875	0	0	0	0	0	0	0	0	0.00779	0	0	0	0	0	0	0
k__Bacteria	p__Proteobacteria	c__Alphaproteobacteria	o__Hyphomicrobiales	f__Phyllobacteriaceae	g__Aquamicrobium	s__Aquamicrobium_aerolatum	0.000413125	0	0.00595	0	0	0	0	0	0	0	0	0	0	0	0	0.00066	0
k__Bacteria	p__Actinobacteria	c__Actinomycetia	o__Propionibacteriales	f__Propionibacteriaceae	g__Tessaracoccus	s__Tessaracoccus_defluvii	0.000409375	0	0.00655	0	0	0	0	0	0	0	0	0	0	0	0	0	0
k__Bacteria	p__Firmicutes	c__Clostridia	o__Eubacteriales	f__Eubacteriaceae	g__GGB3504	s__GGB3504_SGB4680	0.00039375	0	0	0	0	0	0	0	0	0	0	0	0.0063	0	0	0	0
k__Bacteria	p__Proteobacteria	c__Alphaproteobacteria	o__Rhodobacterales	f__Rhodobacteraceae	g__Gemmobacter	s__Gemmobacter_aquaticus	0.000349375	0.00559	0	0	0	0	0	0	0	0	0	0	0	0	0	0	0
k__Bacteria	p__Bacteroidetes	c__Flavobacteriia	o__Flavobacteriales	f__Flavobacteriaceae	g__Myroides	s__Myroides_odoratimimus	0.000326875	0	0.00523	0	0	0	0	0	0	0	0	0	0	0	0	0	0
k__Bacteria	p__Firmicutes	c__Bacilli	o__Lactobacillales	f__Streptococcaceae	g__Streptococcus	s__Streptococcus_minor	0.000326875	0	0	0	0	0	0	0	0	0	0	0	0	0	0	0	0.00523
k__Bacteria	p__Actinobacteria	c__CFGB76760	o__OFGB76760	f__FGB76760	g__GGB22650	s__GGB22650_SGB105119	0.00030375	0	0	0	0	0	0	0	0.00486	0	0	0	0	0	0	0	0
k__Bacteria	p__Firmicutes	c__Bacilli	o__Lactobacillales	f__Enterococcaceae	g__Vagococcus	s__Vagococcus_fluvialis	0.000299375	0	0.00479	0	0	0	0	0	0	0	0	0	0	0	0	0	0
k__Bacteria	p__Actinobacteria	c__Actinomycetia	o__Propionibacteriales	f__Propionibacteriaceae	g__Tessaracoccus	s__Tessaracoccus_sp_OH4464_COT_324	0.000230625	0	0	0	0	0	0	0.00095	0	0	0	0	0	0	0.00274	0	0
k__Bacteria	p__Actinobacteria	c__Actinomycetia	o__Micrococcales	f__Micrococcaceae	g__Glutamicibacter	s__Glutamicibacter_protophormiae	0.00021625	0	0.0014	0	0	0	0	0	0	0	0	0	0	0	0	0.00206	0
k__Bacteria	p__Firmicutes	c__Bacilli	o__Bacillales	f__Staphylococcaceae	g__Staphylococcus	s__Staphylococcus_equorum	0.0002	0	0	0	0	0	0	0	0	0.0032	0	0	0	0	0	0	0
k__Bacteria	p__Actinobacteria	c__Actinomycetia	o__Propionibacteriales	f__Propionibacteriaceae	g__Arachnia	s__Arachnia_propionica	0.000191875	0.00307	0	0	0	0	0	0	0	0	0	0	0	0	0	0	0
k__Bacteria	p__Firmicutes	c__Bacilli	o__Bacillales	f__Staphylococcaceae	g__Staphylococcus	s__Staphylococcus_cohnii	0.000185	0.00296	0	0	0	0	0	0	0	0	0	0	0	0	0	0	0
k__Bacteria	p__Actinobacteria	c__Actinomycetia	o__Micrococcales	f__Micrococcaceae	g__Glutamicibacter	s__Glutamicibacter_creatinolyticus	0.000164375	0	0.00263	0	0	0	0	0	0	0	0	0	0	0	0	0	0
k__Bacteria	p__Bacteroidetes	c__Flavobacteriia	o__Flavobacteriales	f__Weeksellaceae	g__Chryseobacterium	s__Chryseobacterium_lacus	0.0001575	0	0.00252	0	0	0	0	0	0	0	0	0	0	0	0	0	0
k__Bacteria	p__Proteobacteria	c__Gammaproteobacteria	o__Xanthomonadales	f__Xanthomonadaceae	g__Luteimonas	s__Luteimonas_padinae	0.000130625	0	0.00209	0	0	0	0	0	0	0	0	0	0	0	0	0	0
k__Bacteria	p__Proteobacteria	c__Alphaproteobacteria	o__Caulobacterales	f__Caulobacteraceae	g__Brevundimonas	s__Brevundimonas_terrae	0.000121875	0	0.00195	0	0	0	0	0	0	0	0	0	0	0	0	0	0
k__Bacteria	p__Firmicutes	c__Tissierellia	o__Tissierellales	f__Peptoniphilaceae	g__Peptoniphilus	s__Peptoniphilus_stercorisuis	0.000115625	0	0.00185	0	0	0	0	0	0	0	0	0	0	0	0	0	0
k__Bacteria	p__Actinobacteria	c__Actinomycetia	o__Micrococcales	f__Microbacteriaceae	g__Microbacterium	s__Microbacterium_sp_AR7_10	0.000113125	0	0.00181	0	0	0	0	0	0	0	0	0	0	0	0	0	0
k__Bacteria	p__Firmicutes	c__Bacilli	o__Lactobacillales	f__Lactobacillaceae	g__Lacticaseibacillus	s__Lacticaseibacillus_manihotivorans	9.1875e-05	0	0.00147	0	0	0	0	0	0	0	0	0	0	0	0	0	0
k__Bacteria	p__Actinobacteria	c__Actinomycetia	o__Actinomycetales	f__Actinomycetaceae	g__Schaalia	s__Schaalia_canis	9.1875e-05	0	0	0	0.00147	0	0	0	0	0	0	0	0	0	0	0	0
k__Bacteria	p__Proteobacteria	c__Deltaproteobacteria	o__Desulfovibrionales	f__Desulfovibrionaceae	g__Bilophila	s__Bilophila_wadsworthia	8.625e-05	0	0	0	0	0	0	0	0	0	0	0	0	0	0.00138	0	0
k__Bacteria	p__Firmicutes	c__Clostridia	o__Eubacteriales	f__Oscillospiraceae	g__Pseudoflavonifractor	s__Pseudoflavonifractor_gallinarum	8.125e-05	0	0	0	0	0	0	0	0	0	0	0.0013	0	0	0	0	0
k__Bacteria	p__Proteobacteria	c__Gammaproteobacteria	o__Moraxellales	f__Moraxellaceae	g__Acinetobacter	s__Acinetobacter_pseudolwoffii	6.4375e-05	0	0.00103	0	0	0	0	0	0	0	0	0	0	0	0	0	0
k__Bacteria	p__Firmicutes	c__Erysipelotrichia	o__Erysipelotrichales	f__Erysipelotrichaceae	g__Erysipelothrix	s__Erysipelothrix_sp_HDW6A	6.4375e-05	0	0.00103	0	0	0	0	0	0	0	0	0	0	0	0	0	0
k__Bacteria	p__Proteobacteria	c__Gammaproteobacteria	o__Gammaproteobacteria_unclassified	f__Gammaproteobacteria_unclassified	g__Wohlfahrtiimonas	s__Wohlfahrtiimonas_populi	5.0625e-05	0	0.00081	0	0	0	0	0	0	0	0	0	0	0	0	0	0
k__Bacteria	p__Bacteroidetes	c__Sphingobacteriia	o__Sphingobacteriales	f__Sphingobacteriaceae	g__Sphingobacterium	s__Sphingobacterium_bovisgrunnientis	3.875e-05	0	0.00062	0	0	0	0	0	0	0	0	0	0	0	0	0	0
k__Bacteria	p__Firmicutes	c__Bacilli	o__Lactobacillales	f__Enterococcaceae	g__Enterococcus	s__Enterococcus_saccharolyticus	2.8125e-05	0.00045	0	0	0	0	0	0	0	0	0	0	0	0	0	0	0
k__Bacteria	p__Proteobacteria	c__Deltaproteobacteria	o__Desulfovibrionales	f__Desulfovibrionaceae	g__Desulfovibrio	s__Desulfovibrio_sp_OH1186_COT_070	2.25e-05	0.00036	0	0	0	0	0	0	0	0	0	0	0	0	0	0	0
k__Bacteria	p__Firmicutes	c__Bacilli	o__Lactobacillales	f__Streptococcaceae	g__Lactococcus	s__Lactococcus_raffinolactis	0	0	0	0	0	0	0	5e-04	0	0	0	0	0	0	0	0	0
